# Supplementary material for: Detection of CTLA-4 level and humeral immune response after the second dose of COVID-19 vaccine in certain Iraqi provinces participants
Source: PLoS One. 2024 Jan 5;19(1):e0296521. doi: 10.1371/journal.pone.0296521 (PMC10769031; doi:10.1371/journal.pone.0296521)
Supplement: S1 File — (XLS) [file pone.0296521.s002.xls]

## Sheet: Sheet1
No. of samples	sex		age		Residant		SARS-COV-2 Infected or not		infected peroid		Severe infected		vaccinated or not		vaccinated peroid		Type of vaccination		Diseases	CTLA-4
1	F	2	20	1	المثنى	2	NOT	1					NOT	1						14.8928
2	F	2	20	1	المثنى	2	NOT	1					NOT	1						15.9482
3	F	2	21	2	المثنى	2	NOT	1					NOT	1						16.5345
4	F	2	25	2	المثنى	2	NOT	1					NOT	1						15.1273
5	M	1	26	2	المثنى	2	NOT	1					NOT	1						14.5183
6	M	1	47	4	المثنى	2	NOT	1					NOT	1						18.3521
7	M	1	30	2	المثنى	2	NOT	1					NOT	1						15.1273
8	F	2	20	2	المثنى	2	NOT	1					NOT	1						14.7755
9	F	2	20	2	المثنى	2	NOT	1					NOT	1						14.1306
10	F	2	24	2	المثنى	2	NOT	1					NOT	1						15.8895
11	M	1	18	1	ذي قار	3	YES	2	21 M	4	NOT	2	NOT	1						20.5215
12	M	1	20	2	ذي قار	3	YES	2	11 M	2	YES	1	NOT	1						20.4043
13	M	1	22	2	بابل	1	YES	2	9 M	1	NOT	2	NOT	1						17.3554
14	M	1	23	2	بابل	1	YES	2	12 M	2	NOT	2	NOT	1						18.4694
15	M	1	22	2	بابل	1	YES	2	6 M	1	NOT	2	NOT	1						16.2413
16	M	1	34	3	بابل	1	YES	2	16 M	3	NOT	2	NOT	1						17.6485
17	M	1	30	2	نجف	4	YES	2	11 M	2	NOT	2	NOT	1						19.0557
18	M	1	25	2	كربلاء	5	YES	2	12 M	2	NOT	2	NOT	1						17.0036
19	M	1	27	2	بابل	1	YES	2	13 M	2	NOT	2	NOT	1						21.6942
20	M	1	39	3	المثنى	2	YES	2	11 M	2	NOT	2	NOT	1						21.1079
21	F	2	21	2	المثنى	2	NOT	1					YES	2	14 D	1	pfizer	1		24.1568
22	M	1	23	2	المثنى	2	NOT	1					YES	2	4 D	1	pfizer	1		21.8701
23	M	1	24	2	المثنى	2	NOT	1					YES	2	3 M	1	pfizer	1		33.5967
24	M	1	56	5	المثنى	2	NOT	1					YES	2	6 M	2	pfizer	1		21.8115
25	F	2	19	1	المثنى	2	NOT	1					YES	2	3 M	1	pfizer	1		33.2449
26	F	2	25	2	المثنى	2	NOT	1					YES	2	1 M	1	pfizer	1		33.1276
27	F	2	25	2	المثنى	2	NOT	1					YES	2	29 D	1	pfizer	1		25.564
28	M	1	30	2	المثنى	2	NOT	1					YES	2	4 M	2	pfizer	1		21.5769
29	M	1	28	2	المثنى	2	NOT	1					YES	2	7 M	3	pfizer	1		25.1536
30	F	2	25	2	المثنى	2	NOT	1					YES	2	5 M	2	pfizer	1	Diabetic	22.2805
31	M	1	39	3	نجف	4	NOT	1					YES	2	6 M	2	astrazeneca	2		14.1306
32	M	1	41	4	نجف	4	NOT	1					YES	2	3 M	1	astrazeneca	2		57.6362
33	M	1	41	4	نجف	4	NOT	1					YES	2	4 M	2	astrazeneca	2		19.0557
34	M	1	67	5	نجف	4	NOT	1					YES	2	2 M	1	astrazeneca	2		18.8798
35	M	1	61	5	نجف	4	NOT	1					YES	2	2 M	1	astrazeneca	2		21.1665
36	M	1	54	5	نجف	4	NOT	1					YES	2	6 M	2	astrazeneca	2		18.5867
37	M	1	37	3	نجف	4	NOT	1					YES	2	6 M	2	astrazeneca	2		15.3618
38	M	1	61	5	نجف	4	NOT	1					YES	2	6 M	2	astrazeneca	2		19.8766
39	M	1	47	4	نجف	4	NOT	1					YES	2	6 M	2	astrazeneca	2		18.6453
40	M	1	45	4	نجف	4	NOT	1					YES	2	6 M	2	astrazeneca	2		15.655
41	M	1	24	2	كربلاء	5	NOT	1					YES	2	4 M	2	sinopharm	3		21.6942
42	M	1	23	2	بابل	1	NOT	1					YES	2	4 M	2	sinopharm	3		30.6651
43	M	1	23	2	بابل	1	NOT	1					YES	2	2 M	1	sinopharm	3		21.1079
44	M	1	26	2	كربلاء	5	NOT	1					YES	2	2 M	1	sinopharm	3		21.4597
45	F	2	22	2	بابل	1	NOT	1					YES	2	3 M	1	sinopharm	3		20.6974
46	F	2	24	2	بابل	1	NOT	1					YES	2	3 M	1	sinopharm	3		22.1633
47	M	1	28	2	كربلاء	5	NOT	1					YES	2	2 M	1	sinopharm	3		46.6719
48	M	1	29	2	كربلاء	5	NOT	1					YES	2	1 M	1	sinopharm	3		45.2647
49	M	1	33	3	كربلاء	5	NOT	1					YES	2	3 M	1	sinopharm	3		36.7104
50	M	1	35	3	كربلاء	5	NOT	1					YES	2	3 M	1	sinopharm	3	Diabetic	24.5672
51	M	1	45	4	بابل	1	YES	2	15 M	2	YES	1	YES	2	5 M	2	pfizer	1		20.1698
52	M	1	24	2	بابل	1	YES	2	16 M	3	YES	1	YES	2	2 M	1	pfizer	1		16.9449
53	M	1	23	2	بابل	1	YES	2	24 M	4	YES	1	YES	2	2 M	1	pfizer	1		16.2413
54	F	2	22	2	بابل	1	YES	2	12 M	2	YES	1	YES	2	1 M	1	pfizer	1		17.6485
55	F	2	23	2	بابل	1	YES	2	24 M	4	YES	1	YES	2	12 M	4	pfizer	1		19.0557
56	M	1	21	2	بابل	1	YES	2	15 M	2	YES	1	YES	2	2 M	1	pfizer	1		17.0036
57	M	1	26	2	بابل	1	YES	2	24 M	4	YES	1	YES	2	3 M	1	pfizer	1		21.6942
58	M	1	27	2	بابل	1	YES	2	21 M	4	YES	1	YES	2	11 M	4	pfizer	1		21.1079
59	M	1	25	2	بابل	1	YES	2	21 M	4	YES	1	YES	2	2 M	1	pfizer	1		20.1698
60	F	2	25	2	بابل	1	YES	2	24 M	4	YES	1	YES	2	1 M	1	pfizer	1		21.3424
61	M	1	20	2	ديوانية	6	YES	2	12 M	2	NOT	2	YES	2	3 M	1	astrazeneca	2		20.9906
62	F	2	23	2	نجف	4	YES	2	14 M	2	NOT	2	YES	2	5 M	2	astrazeneca	2		27.4402
63	M	1	23	2	كربلاء	5	YES	2	17 M	3	NOT	2	YES	2	6 M	2	astrazeneca	2		18.5867
64	M	1	22	2	ديوانية	6	YES	2	12 M	2	NOT	2	YES	2	6 M	2	astrazeneca	2		20.6974
65	M	1	25	2	بابل	1	YES	2	9 M	1	NOT	2	YES	2	5 M	2	astrazeneca	2		20.6974
66	M	1	26	2	ديوانية	6	YES	2	14 M	2	NOT	2	YES	2	4 M	2	astrazeneca	2		18.3521
67	M	1	31	3	ديوانية	6	YES	2	14 M	2	NOT	2	YES	2	4 M	2	astrazeneca	2		23.2773
68	M	1	33	3	كربلاء	5	YES	2	17 M	3	NOT	2	YES	2	11 M	4	astrazeneca	2		35.5316
69	M	1	35	3	كربلاء	5	YES	2	17 M	3	NOT	2	YES	2	4 M	2	astrazeneca	2		21.3424
70	M	1	46	4	كربلاء	5	YES	2	14 M	2	NOT	2	YES	2	3 M	1	astrazeneca	2		17.2967
71	M	1	32	3	بابل	1	YES	2	17 M	3	NOT	2	YES	2	9 M	3	sinopharm	3		39.8118
72	F	2	38	3	المثنى	2	YES	2	9 M	1	YES	1	YES	2	2 M	1	sinopharm	3		18.9971
73	M	1	23	2	المثنى	2	YES	2	5 M	1	NOT	2	YES	2	3 M	1	sinopharm	3		28.0266
74	M	1	31	3	المثنى	2	YES	2	13 M	2	NOT	2	YES	2	2 M	1	sinopharm	3		14.4824
75	M	1	52	5	المثنى	2	YES	2	11 M	2	NOT	2	YES	2	3 M	1	sinopharm	3		16.4759
76	F	2	40	3	المثنى	2	YES	2	11 M	2	NOT	2	YES	2	2 M	1	sinopharm	3		15.8309
77	F	2	25	2	المثنى	2	YES	2	11 M	2	NOT	2	YES	2	2 M	1	sinopharm	3		28.4956
78	M	1	30	2	المثنى	2	YES	2	16 M	3	YES	1	YES	2	4 M	2	sinopharm	3	Diabetic	17.0622
79	M	1	34	3	بابل	1	YES	2	14 M	2	YES	1	YES	2	1 M	1	sinopharm	3		20.4629
80	M	1	31	3	المثنى	2	YES	2	18 M	3	YES	1	YES	2	4 M	2	sinopharm	3		17.2967
